# Supplementary material for: Maternal effects on postembryonic neuroblast migration in Caenorhabditis elegans
Source: G3 (Bethesda). 2025 Jun 30;15(9):jkaf151. doi: 10.1093/g3journal/jkaf151 (PMC12405876; doi:10.1093/g3journal/jkaf151)
Supplement: jkaf151_Supplementary_Data [file jkaf151_supplementary_data.zip]

Archive with 3 entries (3 files):
- Figure_S1-S5_G3-2025-406005.docx
- Table_S1_G3-2025-406005.xlsx
- Table_S2_G3-2025-406005.xlsx
