# Supplementary material for: Maternal effects on postembryonic neuroblast migration in Caenorhabditis elegans
Source: G3 (Bethesda). 2025 Jun 30;15(9):jkaf151. doi: 10.1093/g3journal/jkaf151 (PMC12405876; doi:10.1093/g3journal/jkaf151)
Supplement: jkaf151_Supplementary_Data [file jkaf151_supplementary_data.zip › Table_S1_G3-2025-406005.xlsx]

## Sheet: Sheet1
Table S1. Strains, constructs, and primers used in this study.
Strains
Strain name	Genotype
N2	C. elegans wild isolate
CB4856	C. elegans wild isolate. (Hawaiian strain)
MT3126	mut-2(r459) I; dpy-19(n1347) III
MT3149	ham-2(n1332) X
TU6552	dpy-19(unk88) III; uIs115 IV
CB1259	dpy-19(e1259) III
CB1314	dpy-19(e1314) III
CGZ842	dpy-19(unk88) III; uIs115 IV, unkEx163 [dpy-19p::dpy-19::dpy-19_3'UTR, ceh-22p::GFP
KN2796	dpy-19 (hu257[dpy-19::gfp^SEC^flag3x])); huIs166 [Pwrt-2::mCherry::PH, Pwrt-2::mCherry::H2B; dpy-20(+)]]
CGZ1483	dpy-19(unk184) III; uIs115
PHX8232	dpy-19::mig-21_3'UTR(syb8232)
VH1940	cdh-4(hd40) III
CZ3761	ptp-3(mu256) II
MT324	unc-40(n324) I
TU2461	mig-21(u787) III
CB152	unc-5(e152) IV
JH3176	gtbp-1(ax2029) IV
FX1623	imph-1(tm1623) III
RB1541	pab-2(ok1851) X
RB961	cey-4(ok858) III
CZ10175	zdIs5 [mec-4p::GFP] I
CF702	muIs32 [mec-7p::GFP] II
TU6565	uIs31 [mec-17p::GFP] III
TU4065	uIs115 [mec-17p::TagRFP] IV
TU4069	uIs134 [mec-17p::TagRFP] V
ZG610	iaIs25 [gcy-37p::GFP]
TU4084	uIs115 [mec-17p::TagRFP]; uIs130
OH4134	otIs173 [F25B3.3::DsRed2 + ttx-3pB::GFP]; zdIs13 [tph-1p::GFP]
LE4112	ayIs9[Pegl-17::GFP]; lqIs97[Pscm::mCherry]
TU4084	uIs115[Pmec-17::RFP] IV; uIs130[Plad-2::GFP] X
CGZ982	dpy-19(unk88) III; uIs115; uIs130
CGZ2734	uIs115; iaIs25[gcy-37p::GFP + unc-119(+)]
CGZ984	dpy-19(unk88) III; uIs115; iaIs25
CGZ1703	pab-2(ok1851) X; dpy-19(unk184) III; uIs115 IV
CGZ1704	cey-4(ok858) III; dpy-19(unk193) III
CGZ1705	gtbp-1(ax2029) IV; dpy-19(unk184) III; uIs134 V
CGZ1707	imph-1(tm1623) III; dpy-19(unk189) III
CGZ1718	imph-1(tm1623) III; dpy-19(unk189) III; uIs115 IV
Constructs
CGZ#265	dpy-19p::dpy-19::dpy-19_3'UTR
Primers
Primers flanking exons 1-2 and exons 12-13 for cDNA detection
cDNA_dpy_19_f	GTTGTAATTATAGGACTCCTCGTTGG
cDNA_dpy_19_r	CACATTCTGGCCTCCTCTCATC
Sequencing primers for dpy-19
S-III-8661495-f	AGTGACAAGAGAAATGAGGGCAAG
S-III-8661495-r	GGATCTGATTCCATTCTCTACTGC
S_dpy-19_exon_5_r	AAAGCAAAGCTCTCCCGAAG
S_dpy-19_exon_11_f	CCAGTAATGGCAAATGTGAAGCTC
Primers used for cloning dpy-19 in extrachromosomal array
clone_dpy19_f	GTTGTAAAACGACGGCCAGTCCGTCCAAATATGCCTGACTCG
clone_dpy19_r	CAGGAAACAGCTATGACCATAAAGTTGACTGAGGGACGGGAG
pUC57_Amp_f	ATGGTCATAGCTGTTTCCTG
pUC57_Amp_r	ACTGGCCGTCGTTTTACAAC
CRISPR/Cas9 sgRNA and sequencing primers for creating dpy-19(-)
CRISPR_dpy-19_xn2	TTCTAATACGACTCACTATA GGTAGTTGATGTATCCAACG GTTTTAGAGCTAGA
CRISPR_dpy-19_xn13	TTCTAATACGACTCACTATA G ATGTGTTTATCGTGGAATGT GTTTTAGAGCTAGA
S_dpy-19_dbko_f	acaacacctacctactgacctacc
S_dpy-19_dbko_f2	ggcaggcgttggacactatg
S_dpy-19_dbko_f3	cgggaggttcctttccactttg
S_dpy-19_dbko_f4	AAACTTGGCTTGCTTCCGTTG
S_dpy-19_dbko_r	GGATCTTCTTCATCCCACATTCCAC
S_dpy-19_dbko_r2	GCAGCAAGTATCCAAAGATCAC
S_dpy-19_dbko_r3	ttggccggtaggcatataag
S_dpy-19_dbko_r4	ACTCGTGCCTACGTGCCTAC
Primers used to genotype various mutations
S_cdh-40_hd40_f	tttccactgccatgagtattcagc
S_cdh-40_hd40_r	cagcttcatatccttgttcacc
unc-5_e152_f	gcaatgttctgctgtaaacgtg
unc-5_e152_r	tttgctctcatgtgttcctgg
unc-40_n324_f	taggaccaacatttctggcgag
unc-40_n324_r	tttgtatcgaagggcaggttgtc
ptp-3_mu256_f	gtgcaaatgttgatgcaaccgac
ptp-3_mu256_r	tatgactacagtatcccatccagc
S_pab-2_ok1851_f	tcaatgaaattgctggctgg
S_pab-2_ok1851_r	aagtccgtctacgacactttc
S_cey-1_ok1805_f	gaatgattcaggttgtgacgtg
S_cey-1_ok1805_r	atttcaggacgtggcagagc
S_cey-4_ok858_f	cgtccacctgctttaacttgc
S_cey-4_ok858_r	ggagaagtcggacaccattg
S_imph-1_tm1623_f	atcatccacatcagcagaacc
S_imph-1_tm1623_r	atcatcattggtggcattgg
mig-21_exon_f	ATTTGGAATTGCATCCGTCCAGG
mig-21_exon_r	GGGAACCCGGAGAACGAATC
S_gtbp-1_ax2029_f	gcgcgttcggatttacgttc
S_gtbp-1_ax2029_f2	TTAACCTCCGTCCATTCCTTC
S_gtbp-1_ax2029_f3	CGCCAAGCTCAGGAAAGTTCAG
S_gtbp-1_ax2029_r	cccatcatcgtcggcaaacc
