# Supplementary material for: Maternal effects on postembryonic neuroblast migration in Caenorhabditis elegans
Source: G3 (Bethesda). 2025 Jun 30;15(9):jkaf151. doi: 10.1093/g3journal/jkaf151 (PMC12405876; doi:10.1093/g3journal/jkaf151)
Supplement: jkaf151_Supplementary_Data [file jkaf151_supplementary_data.zip › Table_S2_G3-2025-406005.xlsx]

## Sheet: mannosylation_candidaets_with_W
Table S2. Genes that code for proteins containing the “WXXWXXW” motif.
WBGene_name	Gene_name	AA_Seq	number_of_WXXWXXW_motifs
WBGene00016468	C36B7.5	MKRRIVFLFLLLTQSILIVSSLRVCTRRHYKVHSNAILQRVELDSAERCVERCIEDMQYCFLAQFTKDENDFLGLCTLFNQTKDAEIHPDDTLSPLSIIYELLDKCPPFTASDITHRISKLHRDALSDGRESENDNKARLADAFFPENRDHVGSDDEFKLEGERYAVMRSIEEVEIQAAKNREELPRDPFSDGPRFHQSSHERDRGDDTDRQRDREYLKTIDYTEKSERPIHPTIIHRGQQSSQQMSASPVASGNPCLPNAACARTLYQMDTAPCPARLGDPCAPKRPCMNDDCYHVAPPGQAAPPVVEWTEWSECSASCGISLRTRQCLGGITCIGPSTIPCQVPECAVWTLWSPWSLCTATCGVGEIQRNRVCQTGRNCDGPSVEVEACKALLPCPT…	10
WBGene00000082	adt-1	MPPFYIVITFLLSTVFRISQSVHHHLNEEELKQVFGVSNKHDVPEYSLIEATRHPLKNGNLKMKFTAWNDTYHLNLRKNSRIVSPHIISVVRHGDDDVTTYAGLRDYEQCHYQGEVKSHGNMKAAISDCGALMGSIVMEDHFLVLQTLPKRVHHLQKERHLVYKRSAGLLTNAESKIREEITRLQEEQESFCDTSEQLDDPAMTIPAHLHFNYTIPTSAQLDSSFIFPNMDPITLEIGLFLDSKLFEHFEREYIQDAEQHLLEFSLALINNVHVLYQQDTLTPNLDIVIVRYEMWRTQPSALSTGVHKNGQAQSLLDAFCRYQAHMNPGTDLTDMNHYDHGVLLTGYDIYHTTTSVAGVAPVARMCDPLFACSLVEGLHLGRSFVLAHEMGHNMGMVHD…	8
WBGene00011880	T21B6.3	MQATVGLFALAVLFCLADAGRISVSRGKNVTKIDDLCARMHNNTALEGSSPLLMMQATAYECQKKCVDIFPECSAVVYYYLHNETKKHFCYLFSDNSVQDKIDLVEQKPENKKDIVRMLELVVDCHQFDAHPPLEEDGLASSTDKVDRKKRQQGDEAVEGVGDWTDWSHCSSNGHEVRSQACEYGRKIQRRGCPARSAPQRVPAPPAQQYAPRAPEYPSAQQQQQQREQQQREQQHREHQARLQQHQQQQQQQQQQQQQRPPQPQPQPQPQPPQRPPQQPQSFSGTHELHLQRQREQQQQQQQQQQQQQQRQQNPQQQPQQTTQFGQSQIQLQSGPVPPQQHPQQQQPQQQPELERSPLDQHAQLYQQRMSQYRENFNQRHPARPKADPCPGGFCAPVP…	7
WBGene00000083	adt-2	MLLPLLISGLLFRNADAFLPFFNEDDLKYTFGVDTHAEVPNHEEIDPVPYYHQNGSLHKLEFMAFNKKYNLSLEPTLAKLLSSGVTVVKKNEKKGGSLDFGSTLDSCHYHHYGEKVYAAISNCDGRIKGTVIDDGEIIVVHPFPDHHAHRSKRATENGAHVVYKRETLAGEPKDFCGLDNVVTEESLVEDESAIFEDVFVTGQRLTQQSDLIVELAVFVDENLWRHFSSKHGGMADRKLQDYTLTLLNNIQIMYYQPTASPPLTFRVIRYEVLTRQPSALAGYLHNHGNAQMYLDRFCRYQRNLAVRDWDHAIMLTGYDIHRGAGSRSISGIARLDGMCDPWNTCTLAEGLDFTSAFIGTHELGHSVGMRHDEPYCQSKHIMSSSLGPGKVTWSTCSLR…	6
WBGene00003252	mig-21	MIVMVLFNIFVFVNFSYSLANLNDSSILYSQVVSNKCASNNGIFCECSKQGGEIKIWNCIRPGGWSTWSKWSKCREGIRKRRRTCNNPLPIGTTCSGQKVEKQSCAISSNVPEYLFGSWTSWNPWSRCDCDRSLRIRTRHCKGNSCEGCDKDYEDCRPDECPISKKWSEWTDWVNYGIEQVRFSAWCSSSNVANTEVGIRKETQDSMKHANWSEWHMHPGVAYRYRLLHNSSISIEHHLLSRFTSSCLPLHFAIPIFCFCILTGFLLQNIIYCVVNRFKRRFIRLNYSYDSNPRDYPSHLIRSPGSPKDESFW	3
WBGene00017471	F14H12.3	MFALILSLCLFQGTLSYVIGGGVQANPSGCNVCGDSPQWSGWTEWSSCSAAFGTPVQTRTRLCPSGNCQGGSTTESKPCVLYDPQPTQPQWGAWGGWSSCSATCGGGTMTRSRVCNNGCSTCQCVGAAAESQACNAQPCCTWTAWSSWSACSVTCGSGGSITRSRQCSCGSGCTGGSVEQEPCPQQAACPCTTCNQPPPPCNTCNTQPVVIVTPAPCTTCYQPPACSTCGHAQPFYDPYGNGRKKRMITVSGNSTSA	3
WBGene00020567	adt-3	MNPCVLTLLYSIAVISAVHHSMTPLELKHFFGTENKDKVPVYFLDDNKKHRRHVDDGFKMDFLIDGVMETFVLRNKPHLFSEGYHIMENDVELMMHPLKDCVYEGESAVRNGTRIGLVGCGNKMNGMVVADNGDYHLIQSHHQTGHHVIHKRSIESIDHECQFDANEDPYPEDREEIAMKSMLIRMVKDIRRAEPHRRDILTVELAVFADDAMWDHFKKMYGKAAEENMHTFIMAVVNNIDVLYTQRLLQPRINIKIVRYEILKNIPHLMNARKHSNGDVDRLLDAFCQYQNEINPPNDADPRHWDHALLFSGYDLHRNGVKTVAGYAPVKGMCSGVRSCTINEGLDFGSVFVVTHEMGHSLGMYHDGDNECDLRCCIMSPSVGSGKTHWSQCSVNEMA…	3
WBGene00006745	unc-5	MEDDTPDVSSDSNGDAAYSDYFLDYKSIMDEITITTQPKSGYVIRNKPLRLQCRANHATKIRYKCSSKWIDDSRIEKLIGTDSTSGVGYIDASVDISRIDVDTSGHVDAFQCQCYASGDDDQDVVASDVATVHLAYMRKHFLKSPVAQRVQEGTTLQLPCQAPESDPKAELTWYKDGVVVQPDANVIRASDGSLIMSAARLSDSGNYTCEATNVANSRKTDPVEVQIYVDGGWSEWSPWIGTCHVDCPLLRQHAHRIRDPHDVLPHQRRTRTCNNPAPLNDGEYCKGEEEMTRSCKVPCKLDGGWSSWSDWSACSSSCHRYRTRACTVPPPMNGGQPCFGDDLMTQECPAQLCTADSSRIVISDTAVYGSVASIFIVASFILAILAMFCCKRGNSKKSK…	2
WBGene00009094	F23H12.5	MRMKLLFLFLMSLMAFTTSQYEPLSVISSSWSMWSPWSFCSNNLMIRVRACSTVRGYKCLGHNKEFQSCNSPPKRNSLDYEDPETADREMAMKQLYQDYEPEIPDEAKYAQTRGNRNFHMISQTTAMPPAPRAPTSSPTVSASTSDHFSVMNRGGTGVGMMTDEEEEYFDETVKMSPQSPKPTYPSVPSTFEFEKYPKSTEEPTSTPSTSTSTTTTTTTSTTTTTTEAPTTTTTIKTTTESIEPIPQTVTPNSPKIVDHEAFVEPEDVNFRGKYTLEEPLPEVSVPTFAAPPGTQTPDFELETESTETPSTPSSFPIDMDPEDSTDGSTHSVGSYSIGKEPMWGEEPVPLASNTQAPSRNMPTFAISPSTRRLGEVRRAPSTVNTHIEMPMSMLPFVPT…	2
WBGene00009968	fig-1	MNCKRSMENPSCTAWKRKNRRPTVYQGTSIILSQLFFLLLFSSYFPTTEEFCIICPCTSAIWGDWGAWSTCPTVTVIDPTVVSVRKRDCSKSPLFCSGGQDTCEGEMSETLVCGTTTTKEPYSTIVFGTTAYGETTTMLDETTTTEMTTTDATTADTTTTESETTTEASATTAASTTKDSETTTEASATTAASTTKDSETTTEASATTAATTTQESITTTESDSVTTTEGSATTGAATTKDSVTTTEGSVTDKETTTEASATTTEGSATQATTAEETTAGEVTDGVSNPSVQTTLDFTFPSNAPGVDTTLPIEGSPAPYDDCAPPVTTVTTMSPGTLGTLFPGGGGGGGGGLDPFTFPPTPTAMPGVTRSPACKTTPVLTTTIPFKTCTMIAVSTTTPM…	2
WBGene00017376	F11C7.2	MKSVVIFLTFLATTALAGTWTDWGAWADTCVNCPGATYRGRSRVCIPGADMSGCTGDRLEKEICNCPLEAEWGEWEEWAACDNECGFCGTHARTRTCELLPECPLALCTGDDNESEPCSDTDKVCLAPSPSCCNGYKKKVDIPTKRFYCGLD	2
WBGene00021171	Y8A9A.2	MLLKALCIINALIIGIINADILSDPNYRIFRDISAIRQRSFERPVKNVSTTELPTYYETNYNISRRVKRQACASSCAPLEKATTPAYEGLIATENFYITYSTDGSGCPIADLTCVGGDMATLDYLDQNGDIITLGDGGDDYNILEAQLKCFAFGWGAATATEVIDGNSLNCNVLTDIPVTTTTSTTSSTTTTTATSTTESTSTSTDSTTTESTTESTTESTSTSTDSTTTESTTESTTESTSTSTDSTTTESTSTSTDSTTTESTTESTTESTSTSTDSTTTESTSTSTDSTTTESTTESTTESTSTSTESTTTESTTESTTESTSTSTDSTTTESTSTSTDSTTTESTTESTTESTSTSTDSTTTESTSTSTDSTTTESTTESTTESTSTSTDSTTTE…	2
WBGene00000874	cyk-3	MGNTLTGRSNAIAPIISAEDAKTYISDEEYRRIRQAFQRFKNGCINYDEFCYHVLGGAQIPEEKRRLLFSFFSHGAETISFDNLLSSLVGLCRVEEVQSRFIEEYHEFASWGLSPPKLTIPLNDSYISFYEVMSYVTHLSVNEVIELEKVFATISDRAVCKLNEEKWKQALGGCFPDSYAERLFAVFDENRDGQIDFRELVCTLSALCRGPLPGRISQLARIWDVDCDKLLSDEELSNMYKDLNVPEEHQTVTKSSNGKSALVDFGIWAQENEKYVNEYYSMALQIGHICLGLRPESRKMELQIVNEFEKRASELPLSEWNIVASGWHAELRSFLEADKNPNPIDNSGIKGTREDSWTSKVACISAESARLKPDLIPSDYIRVPVPLWRAWLRWHGCAL…	1
WBGene00001650	gon-1	MRSIGGSFHLLQPVVAALILLVVCLVYALQSGSGTISEFSSDVLFSRAKYSGVPVHHSRWRQDAGIHVIDSHHIVRRDSYGRRGKRDVTSTDRRRRLQGVARDCGHACHLRLRSDDAVYIVHLHRWNQIPDSHNKSVPHFSNSNFAPMVLYLDSEEEVRGGMSRTDPDCIYRAHVKGVHQHSIVNLCDSEDGLYGMLALPSGIHTVEPIISGNGTEHDGASRHRQHLVRKFDPMHFKSFDHLNSTSVNETETTVATWQDQWEDVIERKARSRRAANSWDHYVEVLVVADTKMYEYHGRSLEDYVLTLFSTVASIYRHQSLRASINVVVVKLIVLKTENAGPRITQNAQQTLQDFCRWQQYYNDPDDSSVQHHDVAILLTRKDICRSQGKCDTLGLAELG…	1
WBGene00003552	nas-36	MRLCHSIILFNSLISISICSKADDPALLVASEFKEHFNVEEKQLETVEELLIKMKKLAHSRSFKGREFGHDAVEDSKKEVAISTQQGTINKKVSPFLFEGDIFLSRRQAVDILKALSKDKTKRLRRSFVSDKTATWKTMPIKYRFHESIDFYTISQIIAAIRFWEDSTCITFENVSDSPDGDYIEFFSGQGCYSMIGRNGGRQGISIGESCVKMGVIEHEIGHALGLWHEQSRPDALGYVTIERDFILPSYISDFLQRDDEIDTLGIPYDLGSVMHYGSTAFSVDQKSKTVVTRDSLYQQTIGQREKLSFYDVATINTAYCKDECKSEKTKCENGGYMRPSKCSECLCPDGLGGEKCEKNEDSKNAECGGIIKLTEEWKEIESPNYPDPGYEADQKCSW…	1
WBGene00003553	nas-37	MKSQACLKVCLALIGLVSIVSTAYIANDVVSDYAEVKELLAAFYRKHAKKYGHDYDPAAIQAIAENMDKSVKNDKTEATVNRKLWNEVFENDIILTLPQAESLLSESNSPRSRRQAHPDPRNFWPNLTISYEFYGGEETWRQLIRSAIRHVEQNVCFKFKENGGDRDGLRYYRGNGCWSNVGRVGGRQLVSIGYGCDSLGIVSHETLHALGLWHEQSRDDRDNFISIVADKITRGTEGNFAKRTAANSDNLGQPYDLGSVMHYGAKSFAYDWSSDTIKTRDWRYQNTIGQRDGLSFKDAKMINTRYCSNVCQRSLPCLNEGYTDPNNCGRCRCPSGYGGTYCETVEYTSCGGSLTASSSYKKIESGIVQPDANCVWRIRNPGGNVEVMFDQVNFQCADP…	1
WBGene00006408	tag-18	MPSDVAFRARHPGCLPRSRSLERFGNVGTLTRVTSYPNLSTVRVGPNYSSTLHKYRRDYDTLDDSNIDRYTFYTPFYWQTYRFAARRQLYVDPIPHSLGHEYAPFWSRYKWYTDWLNPTYWRRYRDPNYDRPLWNSWRPWQYDTKNVKTAIDLYRNGCIDFKTLDKKWIEPTALGRRGKDWSDVYLPAARYGAHRYFYSFS	1
WBGene00006592	dpy-31	MHKIFIIFGLLSLCAAHSLRDLSNKDEEDPPSSAPGVRKRRMMSEEDQKTVDYYMDKLNKLADEKHPEEIERHKNPELVAWDRKRDSVLNPEEQGKFFQGDIVLYPEQAKALYEQALTEGKTRVKRKFIGSNLRRWDASRPIIYAFDGSHTQREQRIIELALEHWHNITCLNFQRNDQANSGNRIVFTDVDGCASNVGRHPLGEEQLVSLAPECIRLGVIAHEVAHALGFWHEQSRPDRDQYVTVRWENIDKDSKGQFLKEDPDDVDNAGVPYDYGSIMHYRSKAFSKFDDLYTISTYVTDYQKTIGQRDQLSFNDIRLMNKIYCSAVCPSKLPCQRGGYTDPRRCDRCRCPDGFTGQYCEQVMPGYGATCGGKISLTRSTTRISSPGYPREFKEGQEC…	1
WBGene00007631	wht-3	MPTKMPFDLLAERKRWNAGYESIDTSSQKLTEVVTPITVTWENIEVKTRKKLFSKKQKQLLNRVSGIAKPGEMVALMGASGAGKTTLMNVLMCRNMKGLEKNGTVKVNGTKIGKEISLISGFAQQQEIFIPTLTVDEYLMIQARLRMKANKHTRRERVDEIIEMLRLQNCRDLKIGTPGLVKGISGGEARRLTFACELLSNPSLLFADEPTSGLDSFMAASVVQILKNLANSGRTLIHQPTAELFFQFDKIIFLSMGKTAFMGTPHESVKFFADCGHPIPKLFNPPEWIQSKLSVIPNNETKSRETIGKIIEFYEKSIIHQKSIVEIRVIATTELPPYIENPGFFAETGALLKRACLDVIRSPAQMRMKLIQKVVMGLFIGSLYWQQPLDPRGVRNTNS…	1
WBGene00007758	C27A7.8	MNPIFLAIATLFCVVMVAEAQTCSWATWGEWSTCSDTCGNCGTQQRTRTCTGASTTCTCSGDSSAQQVCAPAICRFPRTACCTGSPASVNGMFECA	1
WBGene00007759	C27A7.9	MCRLTILVLSAVLFAAVHSQNCTWSNWAAWTTCSDSCGNCGNQTRARSCSSQTASCICTGNTTELQTCNNDVCIFPRKSCCSGQPASLQGFFKCS	1
WBGene00008539	F02H6.6	MLKQLLLFVFLLQISNAADCPICPRGGIWSEWTSNGVCATTCGACSNLNYTRTCLSDGLKNCPCVGSTTITQPCGTQACNYPRTNGPGAPCCIGTPKIVNNWYHCASTSQTTPTAPCCPTGGVWSDWSSWVQNGNLTEYTRTRNCLSGGFSCACVGESEETKFECPCTPMRTIYAGSTACAHLTSKLIHNVREPYMDKALCRTYYAMEATDFRNDFAFYSAKYNATMSTAAWLDKAGRCTIGNFPGSYTNTNGAYWRLGFKCNTTSGAWYNTWPAYDIDMKEVALFAQLYTPK	1
WBGene00008540	F02H6.7	MLKLHVFFLVLLQISNAADCPICPTGGIWSEWTSNGVCATTCGACSNLNYTRTCLSDGLKNCPCVGSTRISQPCGTQACNYPRTNGPGAPCCIGTPKVINNWYHCGSNSQNAAPTQPCCPVGGVWTEWTRWAHNGANVEWSRSRDCISGGYNCACIGENQETKFECPCTPMKPIPPTNTDCSSLTNRIPYLKTPAFDKGNCIATVYLEASNFRESFYSYNYKLEKDSAVAGWIDKAGNCEIADFPTGFQDGHGAYTPFSFHCNVTSGAWYYNWEYYGINMKEIDMFALLHIPRSS	1
WBGene00008851	F15B9.8	MNRCILLALLPLISAIPVAVNIDDQDAVNLGAYDRARFDLVESFHPLQPASAVTNDQIAEVRAKAAGVRQNEASISIDLPTQMLSGSSGRIPERLAFGEWTEWTSWSMCQNGERSRVRTCVSRKPALRVVCHGDAIEIEKCYVDAGEGHIPVAADPWSIEREISGDFA	1
WBGene00009406	F35C11.7	MNAFWLMAFLSLTSIHKVHTQTANIIEIQIPTNAPQSSTSCSTATWLVWSDWSTCSDECGSCGVQMRTRTCLTTDSTCTCSGSSTGVQYCNLDICRYPRTTCCNNFRVTSYLGRFACLNATALEG	1
WBGene00009958	madd-4	MKCSYTVVFLLFYLLIASFHVDALSWAAWSPWSSCTKTCGGGVSRQLRRCLTSKCSGESVRFKVCAQKTCESKSRLARDTICGGEEIVSRGQCEVVCRSRLTGANFLWRVDDGTPCQAATSRAVCSKGSCQIVGCDGLISSSFRFDACGVCGGRGDTCDNGKFIWKVSEEYTACASNCDDIVDWSGAGRSIASTSQPIVVCVNAITGRVVPEKLCADKLRPKVEARPCPMLICPSRCRWMAADWTECVPHCGEGTRKREVYCVQTAHNVTVHVPDTFCENGTRPAAEENCVSTSCGRWEAGKWSKCTASCGQGVRRRHVACVGGSDCDEGGRPRQETTCYAGIPCSIATNSLDWNDRAYLDGNTFGSMDNHNDWQAPRLVAGEWSTCSSTCGTGVMSRT…	1
WBGene00010722	K09E4.4	MPRHFHVALLILVLCGAERARGALRVQLQDYDKNSWRSVLRRVAPEWVLEEFADVKVLSAAENGFQLPKSGLAQIEINKSGRKTVTANTPTDALNAINTYLRTECLSQVSWSNSSFSSGCRKRTSDFINFESKQIRYFGNMCTFSYSFAWWEWPQWERFIDWIALNGFNTVLMPLGQEIIWRDIFMGLGVQRDELDSYFTSQAYLAWHRMGNLKAYGGGLSDAQMLNDHNLAKRIIDRLLELGITPILPTFAGFVPDHLETLFPASKFNRLPRWNNFTSETSCMLSVSPFDPLFQKIGSTFLRHQKKMFGGDVTNMYSADPFNEILPSESAKFDAKFVKQTAQAIMNSCKKVDKNCVWVLQSWSFTYDQWPAWAIKSFLSAIPVGNLLILDLYAEVVPA…	1
WBGene00011702	srab-18	MSNVDCNKMAEIASSGFLRFSLVFNLVITICAVPVLIWATWKLWSMKYTKLFHVNFKIIIQLHLFGFMLHCSGRIILHSIDLFNYTTQDNPCDMVPNIYRCFVLRLMYNTGLWITNSTAVSLIIERWLATKRSATYEQESVRMGIFLAFFQFAVTSIPLAVLYSKIQFEGVVMYYCVTAQASLPYVGQMSAVVGFVFQVSARISFHYLYKQNKHIRNTGVHHSTLSNRYQLEQNISSITCLKTFAGISTTFIVIYNIIYIVLMFHANDLEPYQYFGILELNLAFPSYAIVSIIILSRSMKKVRKLIGVQLVAHLKTPNQQYLDNFKRQIA	1
WBGene00011768	oac-46	MILGLYLLLLSPAIASAGLEEYDEPFILQFINRSQTLDLSLKCKQSLALVYDYLNDIETLTDQKICYFESFATGPNDLFLSRDQDRWVYKGYECLLSAGETVYSKSEHPMHYCYTHDDDKDKRVPAFSVCIPSPCADENQKLLEEWRRITHPEATEPITFTACTRSRHEKQWFELPVPIADFGFNMSLAMLVVMATIFHNMRGEDAKSWSARILLAFSAKTNLKKLIALPKDPQSCITCLLGLRFGSMVWTLIGHSFIFVQAYMENVEDFKNSMVDNFFNQWITNFTLSVDVFLTLGGTVLSYSWFRKWLKNTSEEEPTWTSWGYWLKFYRHRVVRLYPAYLYTLLAVTLRISVTHFHPMWPPTDPAIQCPKYWWQNVLFVNSILDNQCMPWTWYIGTE…	1
WBGene00012631	vmo-1	MLLLLLLLPCLWTTIIADRIELQSARVTNWGDWQEWKRCRDGQFVHAVNLKYEQRQHSGDDTALNAIALFCKNIGGDFNKQNEIKSGEGAWGEWQGDNICPNNLLIIGFALQSNPDEGKGDDVGANNFAAFCGPPHGARNKDIELLGNAMSWGTWTGDHFCPDGFAVCGIQTQIERSQGGNGDDTALNNVNIECCRIP	1
WBGene00012803	Y43F4B.5	MTLGCAKLDKQVADWLAWDKNDKNRNEIQKLVDEKNVDALKARMDTRLVFGTAGVRSPMQAGFGRLNDLTIIQITHGFARHMLNVYGQPKNGVAIGFDGRYNSRRFAELSANVFVRNNIPVYLFSEVSPTPVVSWATIKLGCDAGLIITASHNPKEDNGYKAYWSNGAQIIGPHDTEIVRIKEAEPQPRDEYWDLSELKSSPLFHSADVVIDPYFEVEKSLNFTREINGSTPLKFTYSAFHGIGYHYTKRMFAEFGFPASSFISVAEQQDPNPDFPTIPFPNPEEGRKVLTLAMETADKNGSTVILANDPDADRIQMAEKQKDGEWRVFTGNEMGALITWWIWTNWRKANPNADASKVYILNSAVSSQIVKTIADAEGFKNETTLTGFKWMGNRAEELR…	1
WBGene00013411	Y64G10A.1	MLKQLLLFVFLLQISNAADCPICPTGGIWSEWTSTGVCATTCGACSNLNYTRTCLSDGLKNCACVGEPTTTMLCNTIACNYPRGSEAPCCNGSPVEINNFFHCTNATKSAPAKRCCPTGGVWTEWSSWGKSRDKIEWNRTRKCLSGGYNCACVGESEQTKFECPCTPMTAFPTGNTACSGLTKKVPYTIQKPFMEPTTCTTRFSMENSNFRQSFYYKNDKLGREVTTGGWLDKDGNCQIAEFPTGSQDTNGAFYRLGFHCNLTSGAWYNSWANTEILPCYLPNSWPAYDINMKDVVSFAQFY	1
WBGene00013451	Y67A10A.2	MVIDNWYHCGPLASNNKLSCCPAGGYWSKWSAWQKETDKIQWTRTRTCTSKDFFCPCTGETTNIVYTCPCTAVTVINSTSTCSSSTSKTPFSIRTPLNQASQCLSTFIIEATNFRYNFYTASGSDFVTTIGWVDSTGVCQTADVPGLGGMGTAGLFYKINFPCDLTTGTFGGSLRGVAMNDLT	1
WBGene00017309	F09F9.4	MSLALKLFPLFLFLLLLLPIDSIPIIKSLLNPSTPHANSQAYVETSDVTSQFTIYASNISSCLFKTAVIPCECFLQVSNDYRLEENGKLLSKFAVSPPDIKIFTPSTHEMLNELTVHILPKLCREDLSDIQLEYRSFQVFPGEEESSWKTVSAVAKTLKDTKTSLIFGCKHFSDPGYYRVSIRLSLVNYTVQADKWIVVNRTNQNALRLREDSIFPHCSSDYTVGWSLAECSMEHLHYRLRILAVPEGAKNHDDGAVYIEEIGIAPDMHHLKISCSQFDIIHEKYCFELVSVNRNSSVSHTWHSVCVSTEPVERKLGGWSAWSEWSACSETCGSGRQRRVRFCNEPVPKRSKYCDGPLIETQECTLTKCPEAMMPQSLSTNCSCGCALSLEASSFFASS…	1
WBGene00017515	F16F9.4	MEWLYWLYWLLVLLFFGYSFYLLHIPLPHDISDRSKLTIAEFLMRLSNEYLGDLIENVFGPEVRNKVTRFVMGVGFLIPTLPPKRMIRKRIRIQGVSCIAYEIEKPQNDGLLIFIHGGGWCVGEARYYDGIMYQLCEQIGCNGISIDYRLAPEHPFPAGLDDCHAVVSEVCTNGLLDLPFNRKRVLISGDSAGGNLAAVVCQRLHREKKDILKGQILIYPVTHVFNFTSPSYQDYWKSYAGTALLNPKHMARWILLYLGIEASKNNIKKVMNSQHALPELAEQKPYSQWLYHLNKRKPEKLVDQHLAKQFIKLGTNPDVSPVFGDTEGLPPALVLTAGYDVLKDEGIQYANKLKKSGVSTEWRHYPRAFHGLFNMPNSKDRNEMMKATVDFAKSVI	1
WBGene00017642	F20D12.2	MDPPPFNFNSSANTSVKPPTAPSAFGSTIPKPFGSLFSKTSSLNQNTKSDAIKHGDAPASTSSLASRLTVPSTSSFPLKGSGDTKVPNLREGEFAIRPRQRMIPPAGANSLFRRPREGTPDGSENRNTNFQKNLNDIKSEAPLGKVNFSQFGRKDEIKSFFGRAKPKIEEESIDETDHVIKKEAPPSMFGVTLAAPKGFGSISSLTEKPSSSIKSFGSWKPSSRSSPAPPDTRQIEPSGLEESKLIEKLAMLKGKHCPDDFEKYQIFVKRDGFLCQLREINSPVIRNLERCEEMCTEKERYQRIVQKGVSPYECDIVSGDVSHEMMVKQYARSAADQERPLPHELRSEKIMNQTTCYLLHNVLDDFPDSADQRGAWYNFLWNRTRALRKEVTQLSLSDT…	1
WBGene00019773	M04G7.2	MNMFNRKAKQEVTKKPEASNGSKNSKSTFVNSKSPNQKRREVKKSDSDTESSHKNTRRTKPVPVPAASSNSKGSNEKHKRKSVQQVVKKVVNHIPFSPSKQPKSTSTPPVSEGNRKRLAMADVSINQLESEMDSFVKKIEPNERRATQYIHSNSLSRSNEAVPPGNVKTSQQKADHHLIRTTRSLIGLDGETEAVYSKATKASPDKGKLTADSPSSRRTSKSLEENSSETTNDSISLADDEETREAYRKLFKDFAMSSQKMTLDDFKQEFSNLPGDPPSDLCTVFNHPVNNKKNRYSNIPCLDISRVQLKFKMPNKNSTDYIHANYIRSPFLKRGYILTQGPKKETRADFWRMIWQENTTAIVMLCQFLETNREKCAEYFPRNAHCCLQFDKFSVNYED…	1
WBGene00021421	Y38F2AR.3	MTDPSTSSNSVGWWEWLGWKGSPSSIPGRQAPPPHTEPSTVPTTSVVAVMEPKVIEHVEIVPMTGWERLKSIYERENSMEKDVTFRVVRMSFLGGFLVGGATGYAQARHAYETNNVGRKYLSPSDAVKRKIDYAIVRFAKGGFGVGFKCALISGSIVFLATHITAYRDKFASWYFPAISGATACLLHTVGGVFTFPIGLLGSMKAVGLGVTSGLTLSAVVHLYAMAIDKPVNDAYRLFKRDYEKELKSASEWDSRVSELMEREQITWRQQAVKKLKQQDHEKMAIFDD	1
WBGene00022274	Y73E7A.8	MLRLRLLLLLIIPFLECQLHDLEVTTPPSWAPTGRLNQFNGFATPRPSLLPANAQMVYASVWAAWSAWSFCSDSHRIRVRACNTVRGFRCLGPNQQTEACDPATSPILGRPPRPNTINPDDYDSVDPWQEDRVEALKQLYPDETIDEKLSHLPDHEKERLRARLLPPPSLMSHELLNRPVNEQDGAPGATPEKMFGARPKVFGARTFAVPNAVGGAQAGLKDLLNDEQFFSDITNDDKKIAPAQQKLEDFGKLEDFEKSVDAAEQNQNSKQSSEQEQQNFESFEKSVEEQEQRPKSRGEGTFTAKNRGKVAPKVPEAPEISDALQKLSASMDGPEFSNKGFTEDIFGSIEELMSPPTTTTTLQTTTTRPQTTKTTTTPQTTTTRPQTTKTTTTPQTTTT…	1
WBGene00194940	C34C6.9	MTVGNLLINQFFYIFGKKLFEKRFFAFVSTWGIWKSWVKAREEVGAKFRVLYILIVCST	1
WBGene00235383	ZK616.65	MNMFNRKAKQEVTKKPEASNGSKNSKSKTKFSPNQKRREVKKSDSDTESSHKNTRRGKPVPAPPSSNSKGSNDKNKRKSVQEVVKKVVNHIPFSPSKQPTSTPPVSEGNRKRLQTKVVERSNQIESEMDSFVKKIEPNERRATQYNHSNSLSGSNEAVPPGNVKRSPQKATHPIRTTRSLIGLDGETEAVYSKTSKTSPDKGKVTADSPRSRRTSKSLEENSSEANDSISLADDEETREAYRKLFKDFAMSSQKMTLDDFKQEFSNLPGDPPSDLCTAFNQPVNNKKNRYLNIPCLDISRVQLKVMPNKNSTDYIHANYIRSPFLKRGYILTQGPKKETRADFWRMIWQENTTAIVMLCQFTETNREKCAEYFPRNAHCCLQFDKMSVSYEDSTVNKSL…	1
